# Supplementary material for: Longitudinal Analysis of the Intestinal Microbiota among a Cohort of Children in Rural and Urban Areas of Pakistan
Source: Nutrients. 2023 Feb 28;15(5):1213. doi: 10.3390/nu15051213 (PMC10005232; doi:10.3390/nu15051213)
Supplement: Supplementary file 1 [file nutrients-15-01213-s001.zip]

Archive with 1 entries (1 files):
- nutrients-2114447-supplementary.pdf
